# Supplementary material for: Correlation between follicular fluid hormonal levels in PCOS women and embryo development in ART cycles
Source: PLoS One. 2026 Feb 9;21(2):e0342463. doi: 10.1371/journal.pone.0342463 (PMC12885263; doi:10.1371/journal.pone.0342463)
Supplement: S1 Dataset — (XLSX) [file pone.0342463.s004.xlsx]

## Sheet: Sheet1
StudyID	Group	Age	Infertility duration	Previous child	History abortion	Menstruation	Acne	Hirsutism	Oily skin	PCOM	BMI	IVF/ICSI	AFC	Gonadotropin	stim duration	Trigger	Oocyte		MII	MII rate	Fertilization	Fertilization rate	blastocyst	Blastocyst rate	high-quality	high quality rate	DHEA	Testosterone	Estradiol	LH
1	pcos	29	6	0	0	regular	no	yes	yes	yes	34.17	0	20	1400	8	agonist	24	62.5	15	62.5	14	93.3333	10	71.4286	5	35.7143	207	1340	>30000	15.25
2	pcos	36	5	0	1	irregular	yes	no	yes	yes	23.6	3	12	2250	9	agonist	13	53.85	7	53.8462	4	57.1429	3	75	3	75	222	1862	>30000	2.07
3	control	36	7	1	0	regular	no	no	no	no	17.82	2	12	1450	9	hcg	13	76.92	10	76.9231	9	90	4	44.4444	0	0	61	242.8	>30000	0.57
4	control	37	2	0	0	regular	no	no	no	no	17.5	0	9	1600	8	hcg	9	77.78	7	77.7778	3	42.8571	1	33.3333	1	33.3333	115	582.5	>30000	0.3
5	control	36	10	0	1	regular	no	no	no	no	21.76	0	10	2150	9	hcg	14	64.29	9	64.2857	7	77.7778	5	71.4286	1	14.2857	119	455.7	>30000	0.12
6	control	39	2	0	1	regular	no	no	no	no	20.02	0	17	2500	10	agonist	25	88	22	88	15	68.1818	10	66.6667	6	40	78	1378.3	>30000	4.39
7	pcos	34	4	0	2	irregular	yes	no	yes	yes	19.87	0	30	2250	8	agonist	35	62.86	22	62.8571	19	86.3636	13	68.4211	10	52.6316	166	183.5	>30000	8.18
8	control	34	4	0	2	regular	no	no	no	no	24.86	3	9	1575	9	agonist	7	71.43	5	71.4286	4	80	4	100	3	75	111	784.1	>30000	3.09
9	control	38	1	0	0	regular	no	no	no	no	20.34	0	12	1600	8	agonist	11	63.64	7	63.6364	6	85.7143	3	50	1	16.6667	103	312.6	>30000	3.88
10	control	39	8	0	0	regular	no	no	no	no	23.89	0	11	3400	11	agonist	11	90.91	10	90.9091	4	40	3	75	0	0	83	917.3	>30000	1.51
11	control	32	2	0	0	regular	no	no	no	no	21.61	0	11	3300	11	agonist	8	100	8	100	6	75	3	50	3	50	156	511	>30000	1.18
12	pcos	33	1	0	0	irregular	yes	yes	yes	yes	28.24	0	12	2075	11	agonist	20	40	8	40	5	62.5	4	80	3	60	101	924.9	>30000	5.98
13	pcos	39	0.5	0	0	regular	yes	no	no	yes	19.6	0	14	1825	9	agonist	22	90.91	20	90.9091	16	80	15	93.75	12	75	56	828.6	>30000	1.91
14	pcos	38	3	1	1	irregular	yes	no	yes	yes	25.27	3	20	1750	10	agonist	40	92.5	37	92.5	29	78.3784	20	68.9655	16	55.1724	122	254.5	>30000	1.27
15	pcos	35	12	0	0	regular	yes	no	yes	yes	34.3	1	14	2575	11	dual	4	50	2	50	1	50	0	0	0	0	58	1720	>30000	0.87
16	control	39	2	0	0	regular	no	no	no	no	18.68	0	9	2025	9	dual	8	100	8	100	6	75	5	83.3333	4	66.6667	109	125.3	>30000	4.61
17	control	35	2	0	0	regular	no	no	no	no	24.03	0	10	2100	8	dual	13	76.92	10	76.9231	9	90	4	44.4444	2	22.2222	99	242.7	>30000	4.97
18	pcos	39	2	0	1	regular	no	yes	no	yes	21.68	0	20	2700	9	dual	32	75	24	75	15	62.5	9	60	3	20	154	987.8	>30000	6.35
19	control	35	8	0	0	regular	no	no	no	no	22.17	0	8	1750	10	dual	4	75	3	75	2	66.6667	1	50	0	0	151	633.1	>30000	5.98
20	control	34	0.5	3	0	regular	no	no	no	no	27.63	0	4	3000	10	dual	28	85.71	24	85.7143	8	33.3333	7	87.5	6	75	269	1476.8	>30000	3.08
21	pcos	38	9	0	1	irregular	yes	yes	yes	yes	35.15	0	31	1200	8	agonist	12	91.67	11	91.6667	7	63.6364	3	42.8571	2	28.5714	119	707.8	>30000	3.96
22	pcos	30	1	0	0	irregular	no	no	no	yes	19.06	0	15	1000	9	agonist	10	80	8	80	3	37.5	3	100	0	0	97	1862	>30000	8.04
23	pcos	34	4	0	0	irregular	no	no	no	yes	18.29	0	20	1800	9	agonist	14	71.43	10	71.4286	9	90	7	77.7778	4	44.4444	77	784.1	>30000	2.06
24	pcos	34	4	0	1	irregular	no	no	no	yes	20.31	0	15	1575	9	agonist	25	84	21	84	10	47.619	5	50	3	30	172	1741.8	>30000	3.18
25	control	36	10	0	0	regular	no	no	no	no	22.71	0	20	2600	10	agonist	5	80	4	80	2	50	2	100	1	50	103	1862	>30000	1.48
26	pcos	35	1	0	1	irregular	no	no	no	yes	32.69	0	14	1575	9	agonist	10	90	9	90	8	88.8889	4	50	1	12.5	174	1249.7	>30000	4.99
27	pcos	33	0	0	0	regular	yes	yes	yes	yes	31.92	0	18	2400	11	agonist	37	51.35	19	51.3514	15	78.9474	12	80	8	53.3333	227	622.6	>30000	1.35
28	pcos	35	10	0	1	regular	yes	yes	yes	yes	19.33	0	17	1550	9	agonist	22	95.45	21	95.4545	16	76.1905	11	68.75	6	37.5	15	204.4	>30000	4.66
29	control	33	4	0	0	regular	no	no	no	yes	19.25	0	8	3000	10	dual	17	70.59	12	70.5882	9	75	4	44.4444	0	0	98	880	>30000	5.52
30	control	37	3	0	0	regular	no	no	no	no	19.74	0	7	1600	8	dual	10	70	7	70	5	71.4286	4	80	1	20	121	1862	>30000	8.48
31	pcos	34	3	0	0	irregular	no	no	no	no	20.29	0	17	2475	11	agonist	31	96	30	96.7742	16	53.3333	4	25	0	0	126	1245	>30000	3.64
32	pcos	26	0	0	0	regular	no	no	no	yes	20.6	0	20	1000	8	dual	20	100	20	100	19	95	15	78.9474	8	42.1053	124	3099	>30000	4.58
33	control	34	0	0	0	regular	no	no	no	no	19.09	1	12	1800	9	dual	7	85.71	6	85.7143	4	66.6667	1	25	1	25	182	500.3	>30000	5.87
34	control	38	2	0	0	regular	no	no	no	no	21.72	0	10	1600	8	hcg	7	85.71	6	85.7143	6	100	4	66.6667	2	33.3333	48	389.6	>30000	0.73
35	pcos	35	1	0	0	irregular	yes	yes	yes	no	18.21	0	16	1750	10	agonist	16	100	16	100	15	93.75	14	93.3333	7	46.6667	93	649	>30000	3.58
36	control	36	6	0	0	regular	no	no	no	no	24.89	0	8	3400	10	dual	5	60	3	60	1	33.3333	1	100	1	100	162	376.7	>30000	3.97
